# Supplementary material for: Difficulties in reporting purpose and dosage of prescribed medications are associated with poor cognition and depression
Source: PLoS One. 2021 May 13;16(5):e0251374. doi: 10.1371/journal.pone.0251374 (PMC8118250; doi:10.1371/journal.pone.0251374)
Supplement: S1 Data — (XLSX) [file pone.0251374.s001.xlsx]

## Sheet: PD_Medic_data
Sex	Age	Marital_status	Living_situation	Education_level	Number_medic_per_day	MoCa	BDI	Knowing_reasons	Knowing_dosage
female	30-35	married	with others	middle	7	30	8	knows reasons	knows dosage
male	30-35	single	with others	middle	2	29	9	knows reasons	knows dosage
male	40-45	single	with others	middle	0	29	1	knows reasons	knows dosage
male	40-45	married		middle	8	23	10	knows reasons	knows dosage
male	40-45	single	with others	high		29	1	knows reasons	does not know dosage
male	46-50	Divorced, widowed or separated		high	3	27	2	knows reasons	knows dosage
female	46-50	married	with others	high	1	26	4	knows reasons	knows dosage
male	46-50	married	with others	middle	6	29	6	knows reasons	knows dosage
male	46-50	Divorced, widowed or separated	with others	low	4	23	9	knows reasons	does not know dosage
female	46-50	Divorced, widowed or separated	with others	high	2	27	2	knows reasons	knows dosage
female	46-50	married	with others	middle		23	4	does not know reasons	does not know dosage
male	51-55	married	with others	middle		23	7	does not know reasons	does not know dosage
female	51-55	single	single	middle	3	22	6	knows reasons	knows dosage
male	51-55	single	with others	middle	2	22	8	knows reasons	knows dosage
male	51-55	married	with others	high	1	27	6	knows reasons	knows dosage
female	51-55	married		low		22	50	does not know reasons	does not know dosage
male	51-55	married	with others	low	0	28	1	knows reasons	knows dosage
male	51-55	married	with others	middle	7	28	1	does not know reasons	does not know dosage
male	51-55	married	with others	middle	4	25	8	knows reasons	knows dosage
male	51-55	married	with others	high	1	26	5	knows reasons	knows dosage
female	51-55	married	with others		5	25	5	knows reasons	knows dosage
female	51-55	married	with others	middle	5	23	0	knows reasons	knows dosage
female	51-55	married	with others	middle	2	22	18	knows reasons	knows dosage
male	51-55	married	with others	low	12	19	2	does not know reasons	does not know dosage
female	56-60	single	single	middle	5	30	3	knows reasons	knows dosage
male	56-60	single	with others	high	5	26	26	knows reasons	knows dosage
male	56-60	married	with others	high	9	25	29	knows reasons	knows dosage
male	56-60	married	with others	middle	3	24	6	knows reasons	knows dosage
male	56-60	married	with others	low	7	21	19	does not know reasons	does not know dosage
female	56-60	Divorced, widowed or separated	with others	middle	4	21	15	knows reasons	knows dosage
male	56-60	single		low	7	20	9	does not know reasons	knows dosage
male	56-60	single	single	low	7	19	23	does not know reasons	does not know dosage
male	56-60	Divorced, widowed or separated	with others	low	1	29	10	knows reasons	knows dosage
male	56-60	single	single	low	3	28	1	knows reasons	knows dosage
female	56-60	single	single	middle	10	28	21	knows reasons	knows dosage
male	56-60	married	with others	middle	4	28	19	knows reasons	knows dosage
male	56-60	Divorced, widowed or separated	single	low	1	28	4	knows reasons	knows dosage
female	56-60	married	with others	middle	2	27	7	knows reasons	knows dosage
male	56-60	married	with others	low	4	27	23	knows reasons	knows dosage
male	56-60	married	with others	low	4	24	9	knows reasons	knows dosage
female	56-60	Divorced, widowed or separated	single	middle	13	24	31	knows reasons	knows dosage
male	56-60	single	single	low	9	23	6	does not know reasons	does not know dosage
male	56-60	married	with others	middle	4	23	12	knows reasons	knows dosage
male	56-60	married	single	middle	8	22	11	knows reasons	knows dosage
male	56-60	single	with others	middle	4	21	10	does not know reasons	does not know dosage
male	56-60	Divorced, widowed or separated	single	low	3	21	7	knows reasons	knows dosage
female	56-60	married	with others	low	1	23	9	knows reasons	knows dosage
male	56-60	married	with others	low	2	21	0	knows reasons	knows dosage
male	56-60	married	with others	middle	10	20	8	knows reasons	knows dosage
female	56-60	married	with others	high	3	29	14	knows reasons	knows dosage
female	56-60	married	with others	middle	2	27	16	knows reasons	knows dosage
male	56-60	Divorced, widowed or separated	with others	middle	3	27	9	knows reasons	knows dosage
female	56-60	married	with others	high	4	26	18	knows reasons	knows dosage
male	56-60	single	single	middle	3	25	29	does not know reasons	knows dosage
male	56-60	married	with others	middle	8	25	3	knows reasons	does not know dosage
male	56-60	married	with others	high	10	25	3	knows reasons	knows dosage
female	56-60	married		middle	5	25	34	does not know reasons	knows dosage
female	56-60	married	with others	low	2	24	2	knows reasons	knows dosage
male	56-60	married	with others	high	2	23	1	knows reasons	knows dosage
female	56-60					19	32	knows reasons	does not know dosage
male	56-60	Divorced, widowed or separated	with others	middle	2	30	11	knows reasons	knows dosage
male	56-60	Divorced, widowed or separated	single	middle	4	30	12	does not know reasons	knows dosage
male	56-60	married	with others	high	1	27	11	knows reasons	knows dosage
female	56-60	married	with others	high	4	26	14	knows reasons	knows dosage
male	56-60	married	with others	high	11	25	4	knows reasons	does not know dosage
male	56-60	married	with others	low	3	23	0	knows reasons	knows dosage
male	56-60	Divorced, widowed or separated	single	low	7	23	27	knows reasons	knows dosage
male	56-60	married	with others	middle	6	20	11	knows reasons	knows dosage
male	61-65	married		middle	8	29	24	does not know reasons	does not know dosage
male	61-65	married	with others	high	6	28	3	knows reasons	knows dosage
female	61-65	married	with others	middle	4	27	27	knows reasons	knows dosage
female	61-65	single	single	high	4	26	6	knows reasons	knows dosage
male	61-65	single	single	middle	3	26	4	knows reasons	knows dosage
male	61-65	single	single	middle	6	26	26	knows reasons	does not know dosage
female	61-65	married	with others	middle	3	25	16	knows reasons	knows dosage
female	61-65	married	with others	low	5	24	12	does not know reasons	does not know dosage
male	61-65	married	with others	low	10	20	2	knows reasons	knows dosage
male	61-65	Divorced, widowed or separated	single	high	14	29	14	knows reasons	knows dosage
female	61-65	married	with others	middle	6	27	19	does not know reasons	knows dosage
male	61-65	married	with others	high	3	25	2	knows reasons	knows dosage
male	61-65	married		middle	2	25	3	knows reasons	knows dosage
female	61-65	married	with others	low	3	24	21	does not know reasons	does not know dosage
male	61-65	Divorced, widowed or separated	single	high		24	14	does not know reasons	knows dosage
male	61-65	Divorced, widowed or separated	with others	middle	8	22	7	does not know reasons	does not know dosage
male	61-65	married		middle	8	21	4	knows reasons	does not know dosage
male	61-65	married	with others	high	8	20	15	does not know reasons	does not know dosage
male	61-65	married	with others	low	9	30	11	does not know reasons	does not know dosage
male	61-65					27	11	does not know reasons	does not know dosage
female	61-65	married	with others	low	4	27	13	knows reasons	knows dosage
male	61-65	married	with others	low	2	23	10	knows reasons	knows dosage
male	61-65	married	with others	high	3	21	9	does not know reasons	does not know dosage
female	61-65	married	with others	middle	3	30	0	knows reasons	knows dosage
female	61-65	married	with others	high	3	26	0	knows reasons	knows dosage
female	61-65	married	with others	high	7	26	7	knows reasons	knows dosage
male	61-65	Divorced, widowed or separated	single	middle	4	26	3	knows reasons	does not know dosage
male	61-65	married		middle	3	25	12	knows reasons	knows dosage
male	61-65	Divorced, widowed or separated	single	high	7	24	4	does not know reasons	does not know dosage
male	61-65	married	with others	middle	3	21	7	knows reasons	knows dosage
male	61-65	married		low	1	21	0	does not know reasons	does not know dosage
male	61-65	married	with others	middle		20	5	does not know reasons	knows dosage
male	61-65	married	with others	low	15	19	4	does not know reasons	does not know dosage
female	61-65	Divorced, widowed or separated	single	low	10	19	17	knows reasons	does not know dosage
male	61-65	married	with others	high		30	2	does not know reasons	does not know dosage
male	61-65	married		high	2	28	3	knows reasons	knows dosage
female	61-65	married		low		28	8	does not know reasons	does not know dosage
male	61-65	married	with others	high	1	25	3	knows reasons	knows dosage
male	61-65	married	with others	high	13	24	16	does not know reasons	knows dosage
male	61-65	Divorced, widowed or separated	single		4	23	13	knows reasons	knows dosage
male	61-65	married	with others	high	> 15	22	13	does not know reasons	does not know dosage
male	61-65	Divorced, widowed or separated	single	middle	2	22	5	knows reasons	does not know dosage
female	61-65	married	with others	low	10	20	13	knows reasons	does not know dosage
male	61-65	married	with others	high	2	20	44	knows reasons	knows dosage
female	66-70	married	with others	high	3	30	4	knows reasons	knows dosage
female	66-70	married	with others	high	2	28	4	knows reasons	knows dosage
female	66-70	married		high	8	28	48	knows reasons	knows dosage
female	66-70	married	with others	middle	6	27	0	does not know reasons	does not know dosage
female	66-70	Divorced, widowed or separated	single	middle	2	26	6	knows reasons	knows dosage
female	66-70	married	with others	middle	6	25	13	knows reasons	knows dosage
female	66-70	married	with others	high	1	24	10	knows reasons	knows dosage
female	66-70	married	with others	middle	2	23	10	knows reasons	knows dosage
male	66-70	married	with others	high	3	23	0	knows reasons	knows dosage
male	66-70	married	with others	low		22	13	does not know reasons	does not know dosage
female	66-70	Divorced, widowed or separated	single	middle	6	19	10	knows reasons	knows dosage
female	66-70	Divorced, widowed or separated	single	middle	15	30	0	knows reasons	knows dosage
male	66-70	married	with others	middle	5	29	2	knows reasons	knows dosage
male	66-70	Divorced, widowed or separated	single	high	4	29	24	knows reasons	knows dosage
female	66-70	married		middle	7	28	9	knows reasons	knows dosage
male	66-70	married	with others	high	3	27	11	knows reasons	knows dosage
female	66-70	Divorced, widowed or separated	with others	high	11	26	26	does not know reasons	does not know dosage
female	66-70	married	with others	low	3	25	24	knows reasons	knows dosage
female	66-70	married	with others	middle	2	24	11	knows reasons	knows dosage
male	66-70	married	with others	high	2	24	3	knows reasons	does not know dosage
female	66-70	Divorced, widowed or separated	with others	middle	11	23	5	knows reasons	knows dosage
male	66-70	single	with others	middle	3	21	3	does not know reasons	does not know dosage
male	66-70	married	with others	low	9	21	1	does not know reasons	knows dosage
male	66-70	married	with others	high	15	20	7	knows reasons	knows dosage
female	66-70	married	with others	high	3	29	27	knows reasons	knows dosage
female	66-70	Divorced, widowed or separated	single	low	3	28	9	knows reasons	knows dosage
female	66-70	married	with others	middle	6	27	12	knows reasons	knows dosage
male	66-70	married	with others	high	10	27	24	does not know reasons	knows dosage
male	66-70	married	with others	middle	3	26	3	knows reasons	knows dosage
male	66-70	married	with others	high	2	26	3	knows reasons	knows dosage
male	66-70	married		low	2	25	0	knows reasons	knows dosage
male	66-70	married	with others	low	14	25	5	knows reasons	knows dosage
female	66-70	married	with others	middle	10	25	17	knows reasons	knows dosage
female	66-70	married	with others	middle	7	25	18	knows reasons	knows dosage
female	66-70	married	with others	low	> 15	24	12	does not know reasons	knows dosage
male	66-70	married	with others	middle		23	10	knows reasons	knows dosage
female	66-70	Divorced, widowed or separated		middle	5	23	19	knows reasons	knows dosage
male	66-70	married		middle	5	22	15	does not know reasons	does not know dosage
male	66-70	married		low	11	21	10	knows reasons	knows dosage
female	66-70	married	with others	high	2	21	5	knows reasons	knows dosage
male	66-70	married	with others	high	10	21	14	knows reasons	knows dosage
female	66-70	Divorced, widowed or separated			15	21	17	does not know reasons	knows dosage
female	66-70	married	with others	middle	4	29	17	knows reasons	knows dosage
female	66-70	single	single	middle		28	8	knows reasons	knows dosage
female	66-70	married	with others	high	2	26	2	knows reasons	knows dosage
female	66-70	married		middle	8	26	19	knows reasons	knows dosage
male	66-70	married	with others	high	8	26	3	knows reasons	knows dosage
male	66-70	married		middle	> 15	26	22	does not know reasons	knows dosage
male	66-70	married	with others	low	6	25	18	does not know reasons	does not know dosage
female	66-70	Divorced, widowed or separated			9	25	13	knows reasons	knows dosage
male	66-70	married	with others	middle	1	23	4	knows reasons	knows dosage
male	66-70	Divorced, widowed or separated	single	middle	6	23	4	knows reasons	knows dosage
female	66-70	Divorced, widowed or separated	single	low	9	22	3	knows reasons	knows dosage
male	66-70	married		middle	5	19	11	does not know reasons	does not know dosage
male	66-70	Divorced, widowed or separated	single	middle	4	26	23	does not know reasons	does not know dosage
male	66-70	married	with others	high	3	24	11	knows reasons	knows dosage
male	66-70		with others	high	3	23	15	knows reasons	knows dosage
male	66-70	married		middle	4	23	18	knows reasons	knows dosage
male	66-70	married	with others	low	3	23	5	does not know reasons	does not know dosage
female	66-70	married		middle	2	22	31	knows reasons	knows dosage
male	66-70	married	with others	low	10	22	3	does not know reasons	does not know dosage
male	66-70	married	with others	low	5	20	16	knows reasons	does not know dosage
male	66-70	Divorced, widowed or separated	single	low	7	20	2	knows reasons	knows dosage
male	66-70	single	single	low	1	19	4	knows reasons	knows dosage
male	66-70	Divorced, widowed or separated	single	low	8	19	5	does not know reasons	does not know dosage
female	66-70	Divorced, widowed or separated		low	8	19	9	does not know reasons	does not know dosage
female	71-75	Divorced, widowed or separated	single	middle	2	24	11	knows reasons	knows dosage
female	71-75	Divorced, widowed or separated	single	middle	11	24	38	does not know reasons	does not know dosage
male	71-75	single	single	low	6	23	3	knows reasons	knows dosage
male	71-75	married		high	6	22	2	knows reasons	knows dosage
male	71-75	married	with others	middle	10	22	11	knows reasons	knows dosage
female	71-75	married	with others	middle	3	22	11	knows reasons	knows dosage
male	71-75	Divorced, widowed or separated	single	high		22	49	does not know reasons	does not know dosage
male	71-75	married	with others	high	12	20	16	does not know reasons	does not know dosage
female	71-75	married	with others	middle	8	19	19	does not know reasons	knows dosage
male	71-75	married	with others	high	7	27	12	knows reasons	knows dosage
male	71-75	married	with others	middle	7	26	12	knows reasons	knows dosage
male	71-75	married	with others	high	2	25	4	knows reasons	knows dosage
female	71-75	Divorced, widowed or separated		low	5	22	16	knows reasons	knows dosage
female	71-75	Divorced, widowed or separated	with others	high	5	21	15	does not know reasons	does not know dosage
male	71-75	married		high	8	30	14	knows reasons	does not know dosage
female	71-75	married		middle	5	28	5	knows reasons	knows dosage
male	71-75	married	with others	high	8	27	3	knows reasons	knows dosage
female	71-75	married	with others	middle	7	25	7	knows reasons	knows dosage
male	71-75	married	with others	high	1	25	29	does not know reasons	does not know dosage
female	71-75	married		middle	5	19	15	knows reasons	does not know dosage
male	71-75	married	with others	middle	10	19	6	does not know reasons	does not know dosage
male	71-75	married	with others	middle	3	28	7	knows reasons	knows dosage
female	71-75	married	with others	high		27	7	knows reasons	knows dosage
male	71-75	married	with others	high		25	20	does not know reasons	knows dosage
male	71-75	Divorced, widowed or separated	single	middle	7	23	7	knows reasons	knows dosage
male	71-75	Divorced, widowed or separated		high	3	23	8	knows reasons	knows dosage
male	71-75	married	with others	low	8	27	8	knows reasons	knows dosage
female	71-75	married		high	3	26	8	knows reasons	knows dosage
male	71-75	married	with others	high	6	26	15	knows reasons	knows dosage
male	71-75	Divorced, widowed or separated	single	low		26	7	knows reasons	knows dosage
male	71-75	married	with others	high	3	25	2	knows reasons	knows dosage
female	71-75	married	with others	middle	> 15	25	4	does not know reasons	knows dosage
male	71-75	married	with others	high		24	18	does not know reasons	does not know dosage
female	71-75	married		low	2	23	10	knows reasons	knows dosage
male	71-75	married	with others	high	3	23	12	does not know reasons	knows dosage
female	71-75	married		high	8	22	9	does not know reasons	does not know dosage
female	71-75	married	with others	middle	2	21	6	knows reasons	knows dosage
male	71-75	married	with others	high	> 15	21	8	knows reasons	knows dosage
male	71-75	Divorced, widowed or separated	single		10	20	18	does not know reasons	does not know dosage
female	71-75	married	with others	low	5	19	13	does not know reasons	does not know dosage
female	76-80	married		middle	6	26	13	knows reasons	knows dosage
male	76-80	Divorced, widowed or separated	single	high	6	25	8	knows reasons	knows dosage
female	76-80	Divorced, widowed or separated	single	low	5	25	12	knows reasons	knows dosage
female	76-80	Divorced, widowed or separated		low	5	25	14	knows reasons	knows dosage
male	76-80	single		middle	3	24	11	knows reasons	knows dosage
female	76-80	Divorced, widowed or separated	with others	high	> 15	23	19	knows reasons	knows dosage
female	76-80	married	with others	high	4	22	14	knows reasons	knows dosage
male	76-80	married	with others	high	1	22	9	knows reasons	knows dosage
male	76-80	married		high	7	19	3	knows reasons	knows dosage
female	76-80	married	with others	low	9	19	1	knows reasons	knows dosage
male	76-80	married	with others	high	8	19	11	does not know reasons	does not know dosage
female	76-80	married	with others	low	2	28	17	does not know reasons	does not know dosage
male	76-80	married	with others	high	3	27	10	knows reasons	knows dosage
female	76-80	married	with others	high	7	27	8	does not know reasons	does not know dosage
female	76-80	married	with others	middle		26	11	knows reasons	knows dosage
male	76-80	married	with others	high	5	26	6	knows reasons	knows dosage
male	76-80	married	with others		8	24	16	does not know reasons	does not know dosage
male	76-80	married	with others	high	3	23	7	knows reasons	does not know dosage
male	76-80	married	with others	low	4	22	39	does not know reasons	does not know dosage
male	76-80	Divorced, widowed or separated	single	high	6	21	7	knows reasons	knows dosage
female	76-80	married	with others	middle	2	19	9	knows reasons	knows dosage
male	76-80	married	with others	low	5	19	19	does not know reasons	does not know dosage
male	76-80	married		middle	11	19	3	does not know reasons	does not know dosage
female	76-80	Divorced, widowed or separated	single	low	> 15	19	16	does not know reasons	does not know dosage
female	76-80	Divorced, widowed or separated		high	9	28	5	knows reasons	knows dosage
male	76-80	married	with others	high	2	27	3	knows reasons	knows dosage
male	76-80	married	with others	low	8	27	8	knows reasons	knows dosage
male	76-80	single		high	5	26	7	knows reasons	does not know dosage
female	76-80	married	with others	high	9	26	9	knows reasons	knows dosage
male	76-80	Divorced, widowed or separated		low	8	26	13	knows reasons	knows dosage
female	76-80	Divorced, widowed or separated	single	low	4	25	9	knows reasons	knows dosage
female	76-80	married	with others	high	4	24	8	knows reasons	knows dosage
male	76-80	married	with others	low	9	24	6	does not know reasons	does not know dosage
female	76-80	Divorced, widowed or separated	single	low	2	24	17	does not know reasons	does not know dosage
male	76-80	married	with others	high	9	23	4	knows reasons	knows dosage
male	76-80	married	with others	low	8	23	9	knows reasons	knows dosage
male	76-80	married		high	6	23	13	knows reasons	does not know dosage
female	76-80	Divorced, widowed or separated	single	middle	8	23	7	knows reasons	knows dosage
male	76-80	married		middle	2	21	16	knows reasons	knows dosage
male	76-80	married	with others	high	6	21	4	knows reasons	knows dosage
male	76-80	married		low	5	20	7	does not know reasons	does not know dosage
female	76-80	married	with others	low	1	19	7	knows reasons	knows dosage
female	76-80	Divorced, widowed or separated		low	3	19	24	knows reasons	does not know dosage
female	76-80	Divorced, widowed or separated		high	5	29	5	knows reasons	knows dosage
female	76-80	married	with others	middle	6	28	21	does not know reasons	knows dosage
female	76-80	married	with others	middle	6	26	14	knows reasons	knows dosage
male	76-80	married	with others	high	4	25	18	does not know reasons	does not know dosage
female	76-80	Divorced, widowed or separated	single	high	3	25	8	knows reasons	knows dosage
female	76-80	Divorced, widowed or separated	single	middle	10	23	11	knows reasons	knows dosage
female	76-80		single	high	9	22	5	knows reasons	knows dosage
male	76-80	married	with others	middle	3	22	7	knows reasons	knows dosage
male	76-80	married	with others	low	2	22	1	knows reasons	does not know dosage
male	76-80	married	with others	low	5	21	7	knows reasons	knows dosage
female	76-80	Divorced, widowed or separated	single	low	8	21	18	knows reasons	knows dosage
male	76-80	married	with others	low	3	20	18	knows reasons	knows dosage
male	76-80	married	with others	high	4	26	12	knows reasons	knows dosage
female	76-80	married	with others	low	4	25	20	does not know reasons	knows dosage
female	76-80	Divorced, widowed or separated	single	high	8	24	10	knows reasons	knows dosage
female	76-80	married	with others	low	15	23	8	does not know reasons	knows dosage
male	81-85	married	with others	high	4	27	12	does not know reasons	knows dosage
male	81-85	married	with others	low	8	26	8	does not know reasons	knows dosage
female	81-85	Divorced, widowed or separated	with others	low	2	21	2	knows reasons	knows dosage
male	81-85	married	with others	high	14	19	12	does not know reasons	knows dosage
female	81-85	Divorced, widowed or separated		low	6	28	3	knows reasons	knows dosage
male	81-85	married	with others	high	4	27	17	knows reasons	knows dosage
male	81-85	married	with others	high	2	25	10	knows reasons	knows dosage
female	81-85	married	with others	low	4	25	2	knows reasons	knows dosage
male	81-85	Divorced, widowed or separated	single	high	8	23	8	does not know reasons	does not know dosage
male	81-85	married	with others	high	7	21	12	knows reasons	knows dosage
female	81-85	Divorced, widowed or separated	single	low	5	20	12	knows reasons	knows dosage
male	81-85	married	single	high	13	19	4	does not know reasons	knows dosage
female	81-85	Divorced, widowed or separated	single	middle	11	29	15	knows reasons	knows dosage
female	81-85	Divorced, widowed or separated	single	low	6	28	9	does not know reasons	knows dosage
male	81-85	married	single	low		23	9	knows reasons	knows dosage
male	81-85	married	with others	low	5	19	15	does not know reasons	does not know dosage
male	81-85	married	with others	high	1	19	24	does not know reasons	does not know dosage
male	81-85	Divorced, widowed or separated	single	high	3	23	12	does not know reasons	does not know dosage
female	81-85	Divorced, widowed or separated	single	low	5	20	12	does not know reasons	does not know dosage
female	81-85	Divorced, widowed or separated	single	middle	4	20	18	does not know reasons	does not know dosage
female	81-85	Divorced, widowed or separated	single	low	3	19	8	knows reasons	knows dosage
male	81-85	married	with others	low	4	22	1	knows reasons	knows dosage
male	81-85	Divorced, widowed or separated	single	low	2	19	6	knows reasons	knows dosage
female	>85	Divorced, widowed or separated	single	middle		21	1	knows reasons	knows dosage
male	>85	Divorced, widowed or separated	single	low		20	6	knows reasons	knows dosage
female	>85	Divorced, widowed or separated	single	middle	6	25	10	knows reasons	knows dosage
